# Supplementary material for: PJA1 mediates the effects of astrocytic GPR30 on learning and memory in female mice
Source: J Clin Invest. 2023 Sep 15;133(18):e165812. doi: 10.1172/JCI165812 (PMC10503807; doi:10.1172/JCI165812)
Supplement: Supporting data values [file jci-133-165812-s060.xlsx]

## Sheet: Fig. 1B
Figure 1B
Test1		Test2
WT	Δ3102	WT	Δ3102
0.22	-0.09	0.53	0.56
0.28	0.06	0.21	-0.11
0.56	0.19	0.47	0.19
0.35	-0.53	0.33	0.46
0.58	-0.1	0.39	0.07
0.13	0.04	0.19	0.48
0.12	-0.03	0.47	0.09
0.57	0.18	0.64	0.03
0.57	0.06	0.28	0.44
0.55	0.32	0.37	0.09
0.39	0.18	0.48	0.13
0.57	-0.11	0.29	0.08
0.04	0.11	0.38	0.19
0.61	0	0.41	-0.01
0.17	-0.23	0.22	0.3659
0.16	0.05	0.35	0.09
-0.02	-0.02	0.53	0.02
0.32	0.01	0.39	0.4308
-0.05	-0.38	0.27	0.48
-0.01	-0.27	0.32	0.36
0.06	0.03	0.24	0.57
0.29	-0.05	0.36	0.33
0.01	0.24	0.63	-0.3
0.29	-0.08	0.34	-0.12
0.8	0.2	0.34	0.19
0.42	-0.17	0.22	0.43
0.15	-0.04	0.21	-0.17
0.34	-0.45	0.19	0.39
0.21	-0.06	0.22	0.23
0.07	-0.38	0.38	0.12

## Sheet: Fig. 1C
Figure 1C
WT					Δ3102
1	2	3	4	5	1	2	3	4	5
1.567	2.033	26.067	44.467	53.267	4.333	17.833	36.733	32.667	39.433
4.933	3.167	17	42.967	54.067	3	14.967	18.233	21.633	14.9
3.867	8.533	16.3	25.233	39.4	1.067	12.533	13.667	37.767	40.633
9.01	14.17	35.99	53.8	24.98	3.567	8.567	16.833	27.267	18.5
8.2	20.16	34.17	41.93	56.13	0	6.433	15.6	21	12.867
9.24	17.12	38.64	39.72	46.52	4.3	10.567	12.9	8.833	14.233
10.28	8.88	32.8	7.64	45.64	5.767	30.267	11.333	40.267	30.333
8.32	29.94	48.91	32.9	26.25	2.3	31.3	11.133	6.567	4
20.33	25.73	38.1	45.26	38.62	1.467	2.433	32.533	2.633	21.6
2.48	19.49	33.3	38.98	17.97	1.067	6.5	14.3	23.567	4.167
14.17	17.65	34.18	27.54	27.94	2.367	13.133	37.6	26.167	36.867
6.36	26.97	22.53	45.66	37.3	4.2	7.32	7.36	11.96	12.16
14.25	22.93	38.5	43.94	46.9	14.12	9.04	17.68	12.2	46.52
24.88	34.56	32.64	47.08	51.88	11.92	37.36	32.6	34.72	44.52
17.01	7.4	10.28	9.04	23.49	14.6	38.2	40.16	40.52	16.6
18.97	22.01	13.32	11.92	35.25	18.12	22.36	19.24	20.4	39
8.2	19.4	27.32	6.28	18.76	11.6	13.24	11.24	28.8	52.88
5.16	4.2	19.32	24.48	18.16	13.56	4.6	20.04	7.36	23.2
15.17	38.7	35.1	27.02	33.22	12.88	31.52	15.08	38.48	43.96
14.29	9.2	34.1	17.33	36.86	4.72	8.36	39.72	25.96	51.4
8.56	19.93	33.89	14.37	40.74	6.96	4.48	8.84	2.04	10.24
2.72	20.49	34.41	40.94	35.57	4.16	4.68	12.92	21.2	22.84
24.09	23.61	47.34	50.95	59.99	7.76	18.72	31.72	30.76	28.16
13.75	11.06	51.7	52.7	32.46	5.6	34.69	21.01	7.2	49.45
6.41	10.58	8.85	23.24	10.86	14.36	18	41.89	50.69	41.45
21.07	40.74	40.86	46.31	35.41	12.88	26.64	33.08	11.88	46.68
26.24	34.36	42.24	51.36	46.96	20	19.72	45.56	31.88	26
18.12	51.52	52.2	32.56	52.6	2.48	9.16	9.04	19.96	27.48
3.16	22.92	43.68	38.48	53.4	8.4	23.08	24.04	34.48	26.04
8.16	30.92	23.04	50.32	46.68	12.32	5.72	5.64	20.48	26.88

## Sheet: Fig. 1D
Figure 1D
WT	Δ3102
98.95	98.2
102.39	100.44
76.72	109.48
66.78	40.96
100.03	55.54
221.36	36.32
141.78	73.24
81.79	52.44
98.48	97.28
65.76	52.84
105.18	60.52
110.99	43.96
203.42	58.04
189.46	83.52
102.63	86.64
214.1	73
141.17	111.84
83.32	66.68
84	65.68
169.24	47.84
158.76	58.32
131.04	116
123.76	65.4
153.12	34.4
209.12	67.96
135.16	67.48
196.08	37.61
168.36	46.73
145.16	86.64
213.53	40.96

## Sheet: Fig. 1E
Figure 1E
WT	Δ3102
127.333	92.033
95.033	43.167
149.734	58.566
90.28	50.4
93.04	88.8
129.36	87.4
139.76	73.7
138.68	80.86
103.44	57.97
90.88	107.27
125.8	60.72
121.08	93.21
79.76	103.64
77.32	56.27
85.16	61.13
112.8	46.09
109.68	50.96
84.62	72.28
146.19	79.32
140.04	107.28
135.56	95.52
101.8	103.48
133.6	73.36
124.72	112.2
85	77.48
132.44	65.88
116.64	46.96
135.76	60.24
109.24	44.72
141.04	36.44

## Sheet: Fig. 1G
Figure 1G
Test1		Test2
GFAP-Cre	GPR30fl/fl; GFAP-Cre	GFAP-Cre	GPR30fl/fl; GFAP-Cre
0.5017	-0.33	0.23	0.28
0.3195	-0.38	0.18	-0.12
0.1253	-0.06	0.18	-0.13
-0.105	0.18	0.3758	0.16603
0.36	0.23	0.4856	-0.148
0.2	-0.12	0.27	-0.3055
0.53	0	0.19	-0.23
0.71	0.23	0.19	-0.14
0.04	0.07	0.23	0.04
0.21	0.06	0.43	0.08
0.35	-0.28	0.49	0.14
0.45	0.3	0.18	0.2
0.22	0.05	0.4	0.29
0.76	-0.55	0.5	-0.22
0.04	-0.23	0.38	0.13
0.27	0.22	0.08	0.02
0.82	-0.47	0.2	0.35
0.5	0.31	0.45	0.23
0.25	-0.07	0.56	0.17
0.13	-0.13	0.35	-0.36
0.33	-0.18	0.14	0.29
0.6	0.17	0.33	-0.18
-0.04	0.01	0.45	0.07
0.18	-0.47	0.1	-0.37
0.39	-0.1	0.4	0.23
0.05	0.29	0.3	0.44
0.28	0.07	0.45	0.02
0.36	0.03	0.21	0.31
0.42	0.1	0.44	0.23
-0.03	0.02	0.27	0.39

## Sheet: Fig. 1H
Figure 1H
GFAP-Cre					GPR30fl/fl; GFAP-Cre
1	2	3	4	5	1	2	3	4	5
10.29	37.24	39.69	43.57	52.1	4.033	16.067	18.633	46.3	26.6
1.64	3.84	25.43	26.87	46.77	10.333	15.433	14.733	12.2	27.1
36.24	8.24	36.56	44.64	32.96	8.833	6.733	8.867	15.4	21.367
8.28	6.32	9.04	21.84	32.8	8.133	6.567	19.167	11.533	20.067
3.96	5.76	31.28	35.64	38.8	11.08	9.04	42.24	37.4	17.76
30.4	14.76	31.88	51.04	39.44	14.52	48.68	45.56	39.32	40.04
36.8	29.6	40.4	44.32	54.84	5.84	8.24	2.4	12.44	30.04
37.52	41.12	47.48	45.36	56.12	8.88	24.04	42.6	24.36	48.2
38.72	42.36	49	55.44	39.28	14.28	17.84	23.56	24.2	31.04
39.56	25.36	58.12	45.24	47.4	6.2	24.04	12.16	23.52	32.92
32.21	33.13	38.73	49.82	44.29	8.04	27.64	16.24	25	48.48
34.29	44.77	23.25	22.69	56.22	11.04	12.88	35.4	52.52	34.08
19.73	27.61	50.22	49.3	54.02	2.36	6.92	11.2	9.08	18.36
41.7	37.9	45.06	44.26	41.62	3.08	8.44	5.28	9.28	17.08
20.37	22.13	49.75	5.84	15.01	12.04	44.24	40.16	26.64	32.6
25.09	39.22	48.67	56.51	45.7	7.12	12.04	1.72	8.68	36.32
9.36	14.56	44.81	47.61	54.89	9.68	19.4	27.84	12.88	32.6
10.88	21.96	43.37	36.93	53.37	13.24	20.68	22.44	13.32	29.8
9.12	5.12	11.64	4.84	5.56	14.16	12.68	16.8	24.32	28.2
0	58.36	1.64	24.28	24.52	2.12	10.36	27.64	23.8	30.12
7.72	11.4	29.04	2.72	10.24	5.12	3.56	13.28	9.04	29.52
36.56	45.04	28.44	49.2	51.36	11.32	38.48	29.8	27.24	30.6
30.08	25.32	8.04	46.72	35.12	29.76	47.32	18.88	50.52	34.52
18.08	11.64	14.48	28.48	9.88	12.52	16.12	38.48	47.4	46.32
22.08	9.6	39.08	21.48	26.16	7.88	18.68	30.36	28.68	43.16
18.24	18.64	39.72	35.52	39.16	4.96	20.72	13.88	15.88	22.52
21.44	23	30.16	37.48	38.76	29.68	39.08	37.24	30.6	34.04
25.64	27.04	31.2	36.2	36.44	20.56	23.88	35.64	43.72	36.2
22.76	28.32	34.72	37.4	40.68	28.2	15.72	34.84	43.28	40.52
18.92	27.52	31.92	36.56	41.96	8.4	22.36	23.4	26.6	33.6

## Sheet: Fig. 1I
Figure 1I
GFAP-Cre	GPR30fl/fl; GFAP-Cre
120.84	46.17
200.08	138.32
176.84	98.83
132.08	98.96
136.16	105.34
218.4	141.65
181.48	39.21
159.64	111.01
169.88	85.87
142.68	131.39
106.56	139.08
182.68	74.78
142.35	75.73
125.17	56.88
63.03	48.68
127.73	42.52
94.51	35.88
139.25	92.48
87.12	33.44
73.12	67.84
124.16	135
133.68	89.2
139.12	62.84
119.4	85.16
91.03	102.8
69.12	81.08
144.48	72.12
150.96	91.32
148.7	116.68
99.84	126.84

## Sheet: Fig. 1J
Figure 1J
GFAP-Cre	GPR30fl/fl; GFAP-Cre
133.36	88.199
83.52	125.28
163.8	103.64
77.44	124.03
123.08	55.12
156.92	65.32
167.4	110.44
147.4	113.97
136.48	61.16
147.4	53.88
168.32	125.56
129	68.84
156.15	120.8
167.55	105.24
88.2	123.76
126.28	53.08
132.12	78.24
157.6	98.96
77.8	74.16
94.64	32.72
147.64	89.88
79.64	87.72
126	84.36
94.14	59.64
87.72	87.08
128.68	99.2
72.04	122.84
145.2	102.52
88.52	111.28
77.88	59.68

## Sheet: Fig. 1L
Figure 1L
Test1		Test2
NSE-Cre	GPR30fl/fl; NSE-Cre	NSE-Cre	GPR30fl/fl; NSE-Cre
0.48	0.32	0.28	0.32
0.61	0.44	0.24	0.05
0.46	0.2	0.25	0.09
0.17	0.07	0.05	-0.05
0.08	0.05	0.41	0.14
0.43	0.68	0.08	0.1
0.53	0.42	0.5	0.16
-0.02	0.29	0.12	0.54
0.1	0.29	0	0.27
-0.1	0.36	0.29	0.77
0.37	0.63	0.37	0.25
0.41	0.41	0	-0.07
0.06	0.66	0.32	0.63
0.44	0.33	0.24	-0.21
-0.08	0.58	0.37	0.48
-0.1	0.09	0.52	0.13
0.32	0.55	0.42	0.3271
0.45	0.64	0.36	0.1133
0.49	0.2175	0.32	0.4656
0.06	0.3296	0.06	0.0921
0.35	0.2486	0.27	0.0611
0.12	-0.021	0.43	-0.07
0.46	0.0801	0.26	0.4068
0.58	0.3346	0.21	-0.146
0.71	0.0201	0.56	0.39
0.21	0.18	0.23	0.56
0.34	0.33	0.27	0.19
0.59	0.31	0.06	0.18
0.48	0.42	0.22	0.15
0.26	0.17	0.09	-0.06

## Sheet: Fig. 1M
Figure 1M
NSE-Cre					GPR30fl/fl; NSE-Cre
1	2	3	4	5	1	2	3	4	5
11.367	15	43.133	34.1	30.767	7.1	16.3	17.233	28.633	43.967
7.767	31.3	34.167	38.1	41.767	2.32	15.56	11.08	9.44	35.4
3.967	7.667	16.067	27.767	18.667	4.16	4.32	17	26.04	11.88
6.233	12.133	17.133	14.133	33.833	6.04	16.64	33.68	41.52	46.24
2.767	1.733	8.8	26.267	32.133	24.36	49.04	41.32	40.84	47
16.76	26.92	23.4	25.84	9.16	1.56	12.72	15.16	48.36	53.84
8.96	27.88	50.88	48.92	50.92	6.84	27.96	28.32	33.2	37.12
5.68	45.44	47.92	46.44	42.72	1.4	2	17.64	22.6	40.44
11.2	27.6	48.52	8.84	39.04	9.32	16.12	45	44.12	42.72
16.36	34.36	53.16	56	50.04	15.64	37.92	12.64	44.12	43.28
12.37	16.93	40.27	36.55	40.55	12	24.88	22.36	31.64	48.88
15.32	15.76	33.53	24.37	52.33	9.72	28.48	38.32	31.32	31.16
6.04	18.44	30	48	32.8	7.92	31.24	18.92	38.92	45.36
24.6	35.68	44.96	53	51.96	23.41	11	18.6	18.04	35.05
21.04	28.96	44.44	48.84	39.44	5.16	21.58	46.16	4.76	15.69
24.08	33	17.6	46.6	36.64	6.13	20.22	29.07	38.91	52.93
6.76	33.72	48.68	54.64	52.2	5.49	8.69	17.78	36.25	44.74
19.36	42.76	32.4	53.4	51.2	4.65	11.94	14.86	33.41	23.23
1.48	10.88	27	31.08	25.48	16.24	36.8	30.92	39.24	33.52
15.68	34.2	34	49.16	55.44	15.36	30.44	26.92	50.36	34.76
14.32	20.88	37	50.4	31.92	21.28	28.28	10.08	43.04	47.24
15.48	38.48	34.08	31.12	48.16	5.4	13.64	24.16	16.72	14.76
9.68	10.88	46.6	53.88	41.92	9.44	15.12	25.4	20.96	41.6
18.68	30.04	28.04	14.6	56.88	24.08	29.72	58.56	53.4	60
16.88	15.24	21.4	8.08	11.24	19.16	52.96	17.96	44.48	24.84
3.64	5.88	20.44	48.76	8.36	21.45	14.29	36.26	47.18	33.1
20.36	33.24	52.6	45.88	50.12	37.1	52.15	37.98	53.99	54.55
12.8	14.12	24.4	8.84	43.08	15.68	34.48	39.64	51.12	27.04
14.64	24.96	21.92	16.76	15.72	12.08	12.76	27.8	26.12	28.52
7.56	13.2	10.88	11.56	3.72	21.84	34.4	49.56	47.84	23.44

[truncated: 145 more sheets: Fig. 1N, Fig. 1O, Fig.1Q, Fig. 1R, Fig. 1S, Fig. 2B, Fig. 2C, Fig. 2E, Fig. 2F, Fig. 2G, Fig. 2I, Fig. 2J, Fig. 2K, Fig. 2M, Fig. 2N, Fig. 2P, Fig. 2Q, Fig. 3B, Fig. 3C, Fig. 4B …]
